# Supplementary material for: Tris(2-Pyridyl)Arsine as a New Platform for Design of Luminescent Cu(I) and Ag(I) Complexes
Source: Molecules. 2022 Sep 16;27(18):6059. doi: 10.3390/molecules27186059 (PMC9503387; doi:10.3390/molecules27186059)
Supplement: Supplementary file 1 [file molecules-27-06059-s001.zip]

Archive with 1 entries (1 files):
- molecules-1904557-supplementary.pdf
